# Supplementary material for: Computational Identification of Four Spliceosomal snRNAs from the Deep-Branching Eukaryote Giardia intestinalis
Source: PLoS One. 2008 Aug 29;3(8):e3106. doi: 10.1371/journal.pone.0003106 (PMC2518118; doi:10.1371/journal.pone.0003106)
Supplement: Text S1 — U1 descriptor file (0.00 MB TXT) [file pone.0003106.s001.txt]

# U1 snRNA descriptor (Giardia)
# 5' intron recognition site: 5' AACATA 3'
# Sm-binding site AANTTTGN
# Giardia's snRNAs may be reduced as seen with the U1 snRNA from T. brucei. 
# the search is done by restricting stem-1, stem-2 and stem-5 only, in case
# stem-3 and stem-4 are missing.
# conserved loop-2 sequence seen in human and T. brucei: ATCACGAA

s1 h1 s2 h2 s3 h2' s4 h1' s5 h3 s6 h3'

s1 1 NAACATANN
h1 0:0 NNNN:NNNN
s2 0 N
h2 1:0 ******NNNN:NNNN******
s3 1 *ATCACGAA*
s4 0 NNNNNNNNNNNNNNNNNNNN[50]
s5 0 NNNNN*****AANTTTGN****
h3 2:2 *******NNNN:NNNN*******
s6 0 NNNN** 
