# Supplementary material for: Computational Identification of Four Spliceosomal snRNAs from the Deep-Branching Eukaryote Giardia intestinalis
Source: PLoS One. 2008 Aug 29;3(8):e3106. doi: 10.1371/journal.pone.0003106 (PMC2518118; doi:10.1371/journal.pone.0003106)
Supplement: Text S2 — U6 central region descriptor file (0.00 MB TXT) [file pone.0003106.s002.txt]

# U6_central region descriptor
# features: 1) AAC binding GUU of U2
#           2) ACAGAG and AGC conserved motifs
#           3) ISL with the catalytic 'U' below 'C-A' wobble base-pair
  
s1 s2 h1 s3 h2 s4 h2' s5 h1' s6

s1 0 AACAGAGN*******AGC******
s2 0 N
h1 0:0 *NNN:NNN*
s3 0 C
h2 0:0 *NN:NN*
s4 0 NNNN**
s5 0 AT
s6 0 N
