# Supplementary material for: Computational Identification of Four Spliceosomal snRNAs from the Deep-Branching Eukaryote Giardia intestinalis
Source: PLoS One. 2008 Aug 29;3(8):e3106. doi: 10.1371/journal.pone.0003106 (PMC2518118; doi:10.1371/journal.pone.0003106)
Supplement: Text S3 — Sequences and genomic locations of Giardia snRNA candidates (0.00 MB TXT) [file pone.0003106.s003.txt]

Sequence and genomic locations of the Giardia U-snRNA candidates

U-snRNA candidate	Genomic locations	Sequence
U1	Ctg02_25_94598_94719	AAACAUCAGCGGCAUCGUCAUCACGAAGAUGAGCAAAAGCAUAAAGUUCGAGAUCCUCAUCGUGUCUG
CGAAGAGGAGGUUGACCAGGUUGCCGGCGGCAGAAUUUUGGCGGGUGAUGUCCG
U2	Ctg02_10_171577_171750	ACUUGCGUCGAACCACAGCUGCAUUGAACAAUAGUUUCUGCUCAAAUGAGAGAUCAGUAUAAUAUGGC
UGAUUAGCGUGCAGCUGCAUGCCUUUCAUAUUCGUUUGUUUGUUUGCUUGUUUGUUUUAAACUAACAA
CUAGGAUAGUCGCCUUGCAGCGACAAGAAUAUCCUACG
U4	Ctg02_40_7695_7563	AAUAUUGCGAGAAAACCCUCUUAGAAUUGAUAGAAGACAGUCCUGGCGGGAUUCCAAUAGAAACUGUU
AAgCUUCUAaCCUUUCAGAuGCUUCGUGGUGUCGAAUUUUUgUGGGAGUUCAUGGAGAUAUGUCA
U5	Ctg02_42_10253_10357	ACAACCUGCAGAUCAUUCAUCUCUGCGGUGGAUGUAUCUAUCCUGGUACGAGAUAUGUUGGGAGAGGA
AAUGGCAGACAGUUGCAUUUUUUGGGGUUAUGGGCUG
U6	Ctg02_13_58084_58200	GAAGUGUCCGGGAACAAGUGAGGCCUGCACUUUUCUGCAAACAGAGGAAGUUCAAGCUGUUCGUGCAU
UGAGUAUAUUACUACAGAGUCGUGGUACUCAGACCCUACAGUGUCCUCU
